# Supplementary material for: Biatoraalnetorum (Ramalinaceae, Lecanorales), a new lichen species from western North America
Source: MycoKeys. 2019 Mar 5;48:55–65. doi: 10.3897/mycokeys.48.33001 (PMC6414471; doi:10.3897/mycokeys.48.33001)
Supplement: XML Treatment for Biatora alnetorum [file mycokeys.48.33001-treatment1.xml]

<!DOCTYPE tp:taxon-treatment
  PUBLIC "-//TaxonX//DTD Taxonomic Treatment Publishing DTD v0 20100105//EN" "tax-treatment-NSO.dtd">
<tp:taxon-treatment xmlns:tp="http://www.plazi.org/taxpub"><tp:treatment-meta><kwd-group><label>Taxon classification</label><kwd><named-content xmlns:xlink="http://www.w3.org/1999/xlink" content-type="kingdom">Fungi</named-content></kwd><kwd><named-content xmlns:xlink="http://www.w3.org/1999/xlink" content-type="order">Lecanorales</named-content></kwd><kwd><named-content xmlns:xlink="http://www.w3.org/1999/xlink" content-type="family">Ramalinaceae</named-content></kwd></kwd-group><mixed-citation publication-type="journal"><person-group><name><surname>Ekman</surname><given-names>Stefan</given-names></name><name><surname>Tønsberg</surname><given-names>Tor</given-names></name></person-group><article-title><italic><tp:taxon-name><tp:taxon-name-part taxon-name-part-type="genus" reg="Biatora">Biatora</tp:taxon-name-part><tp:taxon-name-part taxon-name-part-type="species" reg="alnetorum">alnetorum</tp:taxon-name-part></tp:taxon-name></italic> (<tp:taxon-name><tp:taxon-name-part taxon-name-part-type="family">Ramalinaceae</tp:taxon-name-part></tp:taxon-name>, <tp:taxon-name><tp:taxon-name-part taxon-name-part-type="order">Lecanorales</tp:taxon-name-part></tp:taxon-name>), a new lichen species from western North America</article-title><source>MycoKeys</source><day>5</day><month>3</month><year>2019</year><volume>48</volume><fpage>55</fpage><lpage>65</lpage><pub-id pub-id-type="doi">10.3897/mycokeys.48.33001</pub-id></mixed-citation></tp:treatment-meta><tp:nomenclature><tp:taxon-name>
              <tp:taxon-name-part taxon-name-part-type="genus" reg="Biatora">Biatora</tp:taxon-name-part>
              <tp:taxon-name-part taxon-name-part-type="species" reg="alnetorum">alnetorum</tp:taxon-name-part>
              <object-id xmlns:xlink="http://www.w3.org/1999/xlink" content-type="mycobank" xlink:type="simple">829438</object-id>
            </tp:taxon-name><tp:taxon-authority>S. Ekman &amp; Tønsberg</tp:taxon-authority><tp:taxon-status xmlns:xlink="http://www.w3.org/1999/xlink" xlink:type="simple">sp. nov.</tp:taxon-status><xref ref-type="fig" rid="F2">Figs 2</xref><xref ref-type="fig" rid="F3">, 3</xref><xref ref-type="fig" rid="F4">, 4</xref></tp:nomenclature><tp:treatment-sec sec-type="diagnosis" id="SECID0EAMAC"><title>Diagnosis.</title><p>Similar to <italic><tp:taxon-name><tp:taxon-name-part taxon-name-part-type="genus" reg="Biatora">Biatora</tp:taxon-name-part><tp:taxon-name-part taxon-name-part-type="species" reg="pallens">pallens</tp:taxon-name-part></tp:taxon-name></italic> (Kullh.) Printzen in having 3-septate ascospores and crystals in the exciple, but differs from that species primarily by the sorediate thallus, the production of atranorin in the thallus and proper exciple and in sometimes producing up to 7-septate ascospores.</p></tp:treatment-sec><tp:treatment-sec sec-type="Types" id="SECID0EDNAC"><title>Types.</title><p>U.S.A. Washington, Cowlitz Co., 7–8 km SW of summit of Mount St. Helens, E of Goat Mtn, NE of Goat Marsh Lake, N of Coldspring Creek, the W-facing slope W of gravel Rd FR 8123, <named-content xmlns:xlink="http://www.w3.org/1999/xlink" content-type="dwc:verbatimCoordinates" xlink:type="simple"><named-content content-type="geo-json" specific-use="{&#34;type&#34;:&#34;Point&#34;,&#34;coordinates&#34;:[-122.283333,46.166667]}" id="NCID0EMNAC" xlink:type="simple">46°10'N, 122°17'W</named-content></named-content>, elev. 900–1000 m, corticolous on <tp:taxon-name><tp:taxon-name-part taxon-name-part-type="genus" reg="Alnus">Alnus</tp:taxon-name-part><tp:taxon-name-part taxon-name-part-type="species" reg="alnobetula">alnobetula</tp:taxon-name-part><tp:taxon-name-part taxon-name-part-type="infraspecific-rank">subsp.</tp:taxon-name-part><tp:taxon-name-part taxon-name-part-type="subspecies" reg="sinuata">sinuata</tp:taxon-name-part></tp:taxon-name>, 8 Aug 1996, <italic>T. Tønsberg 24071</italic> (holotype: BG-L-101921; isotypes: BM, CANL, FR, NY, O, OSC, TRH, UPS, UBC, WTU).</p></tp:treatment-sec><tp:treatment-sec sec-type="etymology" id="SECID0EEOAC"><title>Etymology.</title><p>The epithet, <italic>alnetorum</italic>, means ‘of the alder stands’ and is a reference to the fact that <italic><tp:taxon-name><tp:taxon-name-part taxon-name-part-type="genus" reg="Biatora">Biatora</tp:taxon-name-part><tp:taxon-name-part taxon-name-part-type="species" reg="alnetorum">alnetorum</tp:taxon-name-part></tp:taxon-name></italic> prefers thickets dominated by <tp:taxon-name><tp:taxon-name-part taxon-name-part-type="genus" reg="Alnus">Alnus</tp:taxon-name-part><tp:taxon-name-part taxon-name-part-type="species" reg="alnobetula">alnobetula</tp:taxon-name-part><tp:taxon-name-part taxon-name-part-type="infraspecific-rank">subsp.</tp:taxon-name-part><tp:taxon-name-part taxon-name-part-type="subspecies" reg="sinuata">sinuata</tp:taxon-name-part></tp:taxon-name>.</p></tp:treatment-sec><tp:treatment-sec sec-type="description" id="SECID0EQPAC"><title>Description.</title><p><italic>Thallus</italic> crustose, thin, continuous, finely cracked, whitish, forming ± convex pustules from which soralia develop. <italic>Pustules</italic> greenish (with no hint of yellow; pale grey in the herbarium), glossy, mostly discrete, firm, rounded or rarely ± ellipsoid in outline, 0.08–0.32 mm diam. when rounded and 0.12–0.60 × 0.10–0.36 mm diam. when ellipsoid. <italic>Soralia</italic> forming by disintegration of pustules into convex aggregations of yellowish grass-green (pale straw in the herbarium) and loosely arranged soredia, finally eroding into ± empty and shallow pits. <italic>Soredia</italic> mostly ellipsoid, rarely globose, strikingly similar in shape and size, firm (not easily disintegrating in squash preparations), 22–47–79 µm long (s = 14, n = 30) and 19–32–46 µm wide (s = 8, n = 30). <italic>Prothallus</italic> lacking. <italic>Photobiont</italic> unicellular, chlorococcoid, globose to (irregularly) ellipsoid, 7.5–12.5 µm long.</p><p><italic>Apothecia</italic> absent or sparse, sometimes abundant, biatorine, 0.3–0.5–0.9 mm diam. (s = 0.1, n = 50), at first flat, later moderately convex, epruinose or thinly pruinose on edge. Disc pale pink (or pale yellowish with age in the herbarium). Margin pale pink to almost white, concolorous with disc or slightly paler, thick, distinct, raised above disc in young apothecia, soon level with the disc, persistent.</p><p><italic>Proper exciple</italic> laterally 54–68 µm thick, with abundant minute crystals (&lt; 1 µm diam.) that are soluble in KOH, colourless or diffusely pale orange-yellow, prosoplechtenchymatous, composed of radiating hyphae that branch in the inner but not outer part of the exciple, with gelatinised cell walls; cell lumina narrowly cylindrical, 0.7–0.8 µm wide (swelling in KOH); terminal cells not swollen or moderately swollen to 2 µm. <italic>Hypothecium</italic> colourless to pale orange-yellow, without crystals. <italic>Hymenium</italic> 41–56–63 µm thick (s = 6, n = 25), colourless or diffusely pale orange-yellow, usually without crystals, rarely with a thin and uneven layer of crystals at the surface. <italic>Paraphyses</italic> 1.6–2.1–2.8 µm wide in mid-hymenium (s = 0.3, n = 25), unbranched or moderately branched in upper part, sometimes sparingly anastomosed in lower part; <!--PageBreak --><!--PageBreak -->apices not swollen to ± clavate, 1.6–2.8–4.7 µm wide (s = 0.6, n = 50), without internal pigment. <italic>Asci</italic> clavate, 8-spored; young spore mass forming a wide and bluntly conical ocular chamber, apex above young spore mass staining blue in IKI except for a pale blue and narrowly conical axial body surrounded by a dark blue zone (i.e. approximately of <italic><tp:taxon-name><tp:taxon-name-part taxon-name-part-type="genus" reg="Biatora">Biatora</tp:taxon-name-part></tp:taxon-name></italic>-type <italic>sensu</italic><xref ref-type="bibr" rid="B8">Hafellner (1984)</xref>). <italic>Ascospores</italic> colourless, without perispore or ornamentation, bacilliform to short-acicular, straight or slightly curved to shallowly sigmoid, sometimes coiled in ascus, 17–30–53 µm long (s = 6, n = 50), 1.8–2.4–3.6 µm wide (s = 0.3, n = 50), 7.0–12.9–22.0 times as long as wide (s = 2.9, n = 50), mostly with 3 but sometimes with up to 7 septa.</p><p><italic>Pycnidia</italic> not seen.</p><p><italic>Chemistry</italic>: Large amounts of atranorin in thallus and apothecia. Thallus, soralia and proper exciple K+ yellow.</p><p><italic>Pigments</italic>: No pigments or small amounts of Rubella-orange (<xref ref-type="bibr" rid="B12">Meyer and Printzen 2000</xref>) in proper exciple, hypothecium and/or hymenium.</p><fig id="F2" position="float" orientation="portrait"><label>Figure 2.</label><caption><p>Morphology of <italic><tp:taxon-name><tp:taxon-name-part taxon-name-part-type="genus" reg="Biatora">Biatora</tp:taxon-name-part><tp:taxon-name-part taxon-name-part-type="species" reg="alnetorum">alnetorum</tp:taxon-name-part></tp:taxon-name></italic>. <bold>A</bold> Habit of lichen thallus with apothecia and soralia in herbarium specimen from 1999 (Tønsberg 27500, BG) <bold>B, C</bold> section through apothecium (Tønsberg 24077, BG), <bold>B</bold> showing pigmentation in bright-field illumination and <bold>C</bold> showing crystals in the proper exciple in cross-polarised light <bold>D</bold> thallus with soralia in herbarium specimen from 2000 (Tønsberg 28771a, BG) <bold>E</bold> soralium with soredia in cross-polarised light (Tønsberg 28771a, BG). Scale bars: 0.5 mm (<bold>A</bold>), 100 µm <bold>(B, C</bold>), 0.5 mm (<bold>D</bold>), 50 µm (<bold>E</bold>).</p></caption><graphic xmlns:xlink="http://www.w3.org/1999/xlink" xlink:href="mycokeys-48-055-g002.jpg" position="float" orientation="portrait" xlink:type="simple" id="oo_269144.jpg"/></fig><fig id="F3" position="float" orientation="portrait"><label>Figure 3.</label><caption><p>Morphology of <italic><tp:taxon-name><tp:taxon-name-part taxon-name-part-type="genus" reg="Biatora">Biatora</tp:taxon-name-part><tp:taxon-name-part taxon-name-part-type="species" reg="alnetorum">alnetorum</tp:taxon-name-part></tp:taxon-name></italic>. <bold>A</bold> Thallus with soralia in freshly collected specimen (Tønsberg 48200, UPS) <bold>B</bold> thalli with soralia in freshly collected specimens: <italic><tp:taxon-name><tp:taxon-name-part taxon-name-part-type="genus" reg="Biatora">Biatora</tp:taxon-name-part><tp:taxon-name-part taxon-name-part-type="species" reg="alnetorum">alnetorum</tp:taxon-name-part></tp:taxon-name></italic> to the right and the similar <italic><tp:taxon-name><tp:taxon-name-part taxon-name-part-type="genus" reg="Biatora">B.</tp:taxon-name-part><tp:taxon-name-part taxon-name-part-type="species" reg="flavopunctata">flavopunctata</tp:taxon-name-part></tp:taxon-name></italic> to the left (Tønsberg 48202, BG), separated more or less by the approximately vertical, shallow crack at the centre of the image. Scale bars: 0.5 mm (<bold>A, B</bold>).</p></caption><graphic xmlns:xlink="http://www.w3.org/1999/xlink" xlink:href="mycokeys-48-055-g003.jpg" position="float" orientation="portrait" xlink:type="simple" id="oo_269145.jpg"/></fig><fig id="F4" position="float" orientation="portrait"><label>Figure 4.</label><caption><p>Known world distribution of <italic><tp:taxon-name><tp:taxon-name-part taxon-name-part-type="genus" reg="Biatora">Biatora</tp:taxon-name-part><tp:taxon-name-part taxon-name-part-type="species" reg="alnetorum">alnetorum</tp:taxon-name-part></tp:taxon-name></italic>, which includes the western United States and Canada.</p></caption><graphic xmlns:xlink="http://www.w3.org/1999/xlink" xlink:href="mycokeys-48-055-g004.jpg" position="float" orientation="portrait" xlink:type="simple" id="oo_269146.jpg"/></fig></tp:treatment-sec><tp:treatment-sec sec-type="distribution" id="SECID0EPJAE"><title>Distribution and ecology.</title><p><italic><tp:taxon-name><tp:taxon-name-part taxon-name-part-type="genus" reg="Biatora">Biatora</tp:taxon-name-part><tp:taxon-name-part taxon-name-part-type="species" reg="alnetorum">alnetorum</tp:taxon-name-part></tp:taxon-name></italic> is known from the Pacific Northwest of North America in Washington and Alaska (U.S.A.) and British Columbia (Canada). Its vertical distribution ranges from 620 to 1450 m a.s.l. It occurs in openings in humid old-growth coniferous forest and <italic><tp:taxon-name><tp:taxon-name-part taxon-name-part-type="genus" reg="Alnus">Alnus</tp:taxon-name-part></tp:taxon-name></italic> woodlands and in the alpine scrub zone. <italic><tp:taxon-name><tp:taxon-name-part taxon-name-part-type="genus" reg="Biatora">B.</tp:taxon-name-part><tp:taxon-name-part taxon-name-part-type="species" reg="alnetorum">alnetorum</tp:taxon-name-part></tp:taxon-name></italic> inhabits smooth bark of trunks or, occasionally, branches. The phorophyte is almost exclusively <tp:taxon-name><tp:taxon-name-part taxon-name-part-type="genus" reg="Alnus">Alnus</tp:taxon-name-part><tp:taxon-name-part taxon-name-part-type="species" reg="alnobetula">alnobetula</tp:taxon-name-part><tp:taxon-name-part taxon-name-part-type="infraspecific-rank">subsp.</tp:taxon-name-part><tp:taxon-name-part taxon-name-part-type="subspecies" reg="sinuata">sinuata</tp:taxon-name-part></tp:taxon-name> (also known as <tp:taxon-name><tp:taxon-name-part taxon-name-part-type="genus" reg="Alnus">Alnus</tp:taxon-name-part><tp:taxon-name-part taxon-name-part-type="species" reg="viridis">viridis</tp:taxon-name-part><tp:taxon-name-part taxon-name-part-type="infraspecific-rank">subsp.</tp:taxon-name-part><tp:taxon-name-part taxon-name-part-type="subspecies" reg="sinuata">sinuata</tp:taxon-name-part></tp:taxon-name>), except for a single record on <italic><tp:taxon-name><tp:taxon-name-part taxon-name-part-type="genus" reg="Alnus">Alnus</tp:taxon-name-part><tp:taxon-name-part taxon-name-part-type="species" reg="rubra">rubra</tp:taxon-name-part></tp:taxon-name></italic>. Other lichens occurring together with <italic><tp:taxon-name><tp:taxon-name-part taxon-name-part-type="genus" reg="Biatora">B.</tp:taxon-name-part><tp:taxon-name-part taxon-name-part-type="species" reg="alnetorum">alnetorum</tp:taxon-name-part></tp:taxon-name></italic> include (on <italic><tp:taxon-name><tp:taxon-name-part taxon-name-part-type="genus" reg="Alnus">Alnus</tp:taxon-name-part><tp:taxon-name-part taxon-name-part-type="species" reg="alnobetula">alnobetula</tp:taxon-name-part></tp:taxon-name></italic>) <italic><tp:taxon-name><tp:taxon-name-part taxon-name-part-type="genus" reg="Caloplaca">Caloplaca</tp:taxon-name-part><tp:taxon-name-part taxon-name-part-type="species" reg="sorocarpa">sorocarpa</tp:taxon-name-part></tp:taxon-name></italic> (Vain.) Zahlbr., <italic><tp:taxon-name><tp:taxon-name-part taxon-name-part-type="genus" reg="Biatora">Biatora</tp:taxon-name-part><tp:taxon-name-part taxon-name-part-type="species" reg="flavopunctata">flavopunctata</tp:taxon-name-part></tp:taxon-name></italic> (Tønsberg) Hinter. &amp; Printzen, <italic><tp:taxon-name><tp:taxon-name-part taxon-name-part-type="genus" reg="Biatora">B.</tp:taxon-name-part><tp:taxon-name-part taxon-name-part-type="species" reg="toensbergii">toensbergii</tp:taxon-name-part></tp:taxon-name></italic> Holien &amp; Printzen, <italic><tp:taxon-name><tp:taxon-name-part taxon-name-part-type="genus" reg="Biatora">B.</tp:taxon-name-part><tp:taxon-name-part taxon-name-part-type="species" reg="vacciniicola">vacciniicola</tp:taxon-name-part></tp:taxon-name></italic> (Tønsberg) Printzen and <italic><tp:taxon-name><tp:taxon-name-part taxon-name-part-type="genus" reg="Pertusaria">Pertusaria</tp:taxon-name-part><tp:taxon-name-part taxon-name-part-type="species" reg="carneopallida">carneopallida</tp:taxon-name-part></tp:taxon-name></italic> (Nyl.) Anzi ex Nyl. and (on <italic><tp:taxon-name><tp:taxon-name-part taxon-name-part-type="genus" reg="Alnus">Alnus</tp:taxon-name-part><tp:taxon-name-part taxon-name-part-type="species" reg="rubra">rubra</tp:taxon-name-part></tp:taxon-name></italic>) <italic><tp:taxon-name><tp:taxon-name-part taxon-name-part-type="genus" reg="Parmeliopsis">Parmeliopsis</tp:taxon-name-part><tp:taxon-name-part taxon-name-part-type="species" reg="hyperopta">hyperopta</tp:taxon-name-part></tp:taxon-name></italic> (Ach.) Arnold, <italic><tp:taxon-name><tp:taxon-name-part taxon-name-part-type="genus" reg="Japewia">Japewia</tp:taxon-name-part><tp:taxon-name-part taxon-name-part-type="species" reg="subaurifera">subaurifera</tp:taxon-name-part></tp:taxon-name></italic> Muhr &amp; Tønsberg, and <italic><tp:taxon-name><tp:taxon-name-part taxon-name-part-type="genus" reg="Phlyctis">Phlyctis</tp:taxon-name-part><tp:taxon-name-part taxon-name-part-type="species" reg="speirea">speirea</tp:taxon-name-part></tp:taxon-name></italic> G. Merr.</p></tp:treatment-sec><tp:treatment-sec sec-type="remarks" id="SECID0EYPAE"><title>Remarks.</title><p>Part of the type collection contains the lichenicolous fungus <italic><tp:taxon-name><tp:taxon-name-part taxon-name-part-type="genus" reg="Sclerococcum">Sclerococcum</tp:taxon-name-part><tp:taxon-name-part taxon-name-part-type="species" reg="toensbergii">toensbergii</tp:taxon-name-part></tp:taxon-name></italic> Diederich (<xref ref-type="bibr" rid="B4">Diederich and van den Boom 2017</xref>). This fungus was, according to <xref ref-type="bibr" rid="B4">Diederich and van den Boom (2017)</xref> and <xref ref-type="bibr" rid="B3">Diederich et al. (2018)</xref>, previously known to occur on <italic><tp:taxon-name><tp:taxon-name-part taxon-name-part-type="genus" reg="Megalaria">Megalaria</tp:taxon-name-part><tp:taxon-name-part taxon-name-part-type="species" reg="pulverea">pulverea</tp:taxon-name-part></tp:taxon-name></italic> (Borrer) Hafellner &amp; E. Schreiner (<tp:taxon-name><tp:taxon-name-part taxon-name-part-type="family">Ramalinaceae</tp:taxon-name-part></tp:taxon-name>) and <italic><tp:taxon-name><tp:taxon-name-part taxon-name-part-type="genus" reg="Pertusaria">Pertusaria</tp:taxon-name-part><tp:taxon-name-part taxon-name-part-type="species" reg="carneopallida">carneopallida</tp:taxon-name-part></tp:taxon-name></italic> (Nyl.) Anzi ex Nyl. (<tp:taxon-name><tp:taxon-name-part taxon-name-part-type="family">Pertusariaceae</tp:taxon-name-part></tp:taxon-name>). <italic><tp:taxon-name><tp:taxon-name-part taxon-name-part-type="genus" reg="Biatora">Biatora</tp:taxon-name-part><tp:taxon-name-part taxon-name-part-type="species" reg="alnetorum">alnetorum</tp:taxon-name-part></tp:taxon-name></italic> is reported here as a new host for this fungus.</p></tp:treatment-sec><tp:treatment-sec sec-type="material" id="SECID0EASAE"><title>Additional specimens examined.</title><p>Canada. British Columbia: N of Vancouver, Garibaldi Park, N of Wedgemount Creek, along Wedgemount Trail to Wedgemount Lake, <named-content xmlns:xlink="http://www.w3.org/1999/xlink" content-type="dwc:verbatimCoordinates" xlink:type="simple"><named-content content-type="geo-json" specific-use="{&#34;type&#34;:&#34;Point&#34;,&#34;coordinates&#34;:[-122.836667,50.168333]}" id="NCID0EJSAE" xlink:type="simple">50°10.1'N, 122°50.2'W</named-content></named-content>, elev. 1450 m, corticolous on horizontal trunks of <tp:taxon-name><tp:taxon-name-part taxon-name-part-type="genus" reg="Alnus">Alnus</tp:taxon-name-part><tp:taxon-name-part taxon-name-part-type="species" reg="alnobetula">alnobetula</tp:taxon-name-part><tp:taxon-name-part taxon-name-part-type="infraspecific-rank">subsp.</tp:taxon-name-part><tp:taxon-name-part taxon-name-part-type="subspecies" reg="sinuata">sinuata</tp:taxon-name-part></tp:taxon-name> over creek in old-growth coniferous forest, 25 Sept 2000, T. Tønsberg 28708 (BG, CANL, UBC). – U.S.A. Alaska: City and Borough of Juneau, along trail from Juneau to Mt. Robert, <named-content xmlns:xlink="http://www.w3.org/1999/xlink" content-type="dwc:verbatimCoordinates" xlink:type="simple"><named-content content-type="geo-json" specific-use="{&#34;type&#34;:&#34;Point&#34;,&#34;coordinates&#34;:[-134.380000,58.296667]}" id="NCID0ECTAE" xlink:type="simple">58°17.8'N, 134°22.8'W</named-content></named-content>, elev. 620–630 m, corticolous on ± horizontal trunks of <tp:taxon-name><tp:taxon-name-part taxon-name-part-type="genus" reg="Alnus">Alnus</tp:taxon-name-part><tp:taxon-name-part taxon-name-part-type="species" reg="alnobetula">alnobetula</tp:taxon-name-part><tp:taxon-name-part taxon-name-part-type="infraspecific-rank">subsp.</tp:taxon-name-part><tp:taxon-name-part taxon-name-part-type="subspecies" reg="sinuata">sinuata</tp:taxon-name-part></tp:taxon-name>, 7 Sept 1999, T. Tønsberg 27490 (BG); <named-content xmlns:xlink="http://www.w3.org/1999/xlink" content-type="dwc:verbatimCoordinates" xlink:type="simple"><named-content content-type="geo-json" specific-use="{&#34;type&#34;:&#34;Point&#34;,&#34;coordinates&#34;:[-134.380000,58.295000]}" id="NCID0E2TAE" xlink:type="simple">58°17.7'N, 134°22.8'W</named-content></named-content>, elev. 700 m, corticolous on ± horizontal trunks of <tp:taxon-name><tp:taxon-name-part taxon-name-part-type="genus" reg="Alnus">Alnus</tp:taxon-name-part><tp:taxon-name-part taxon-name-part-type="species" reg="alnobetula">alnobetula</tp:taxon-name-part><tp:taxon-name-part taxon-name-part-type="infraspecific-rank">subsp.</tp:taxon-name-part><tp:taxon-name-part taxon-name-part-type="subspecies" reg="sinuata">sinuata</tp:taxon-name-part></tp:taxon-name>, 7 Sept 1999, T. Tønsberg 27495 (BG); <named-content xmlns:xlink="http://www.w3.org/1999/xlink" content-type="dwc:verbatimCoordinates" xlink:type="simple"><named-content content-type="geo-json" specific-use="{&#34;type&#34;:&#34;Point&#34;,&#34;coordinates&#34;:[-134.375000,58.295000]}" id="NCID0EUUAE" xlink:type="simple">58°17.7'N, 134°22.5'W</named-content></named-content>, elev. 740–750 m, corticolous on ± horizontal, dead trunks of <tp:taxon-name><tp:taxon-name-part taxon-name-part-type="genus" reg="Alnus">Alnus</tp:taxon-name-part><tp:taxon-name-part taxon-name-part-type="species" reg="alnobetula">alnobetula</tp:taxon-name-part><tp:taxon-name-part taxon-name-part-type="infraspecific-rank">subsp.</tp:taxon-name-part><tp:taxon-name-part taxon-name-part-type="subspecies" reg="sinuata">sinuata</tp:taxon-name-part></tp:taxon-name>, 7 Sept 1999, T. Tønsberg 27497, 27499, 27500 (BG); <!--PageBreak --><!--PageBreak --><named-content xmlns:xlink="http://www.w3.org/1999/xlink" content-type="dwc:verbatimCoordinates" xlink:type="simple"><named-content content-type="geo-json" specific-use="{&#34;type&#34;:&#34;Point&#34;,&#34;coordinates&#34;:[-134.370000,58.293333]}" id="NCID0EPVAE" xlink:type="simple">58°17.6'N, 134°22.2'W</named-content></named-content>, elev. 800–850 m, corticolous on ± horizontal trunks of <tp:taxon-name><tp:taxon-name-part taxon-name-part-type="genus" reg="Alnus">Alnus</tp:taxon-name-part><tp:taxon-name-part taxon-name-part-type="species" reg="alnobetula">alnobetula</tp:taxon-name-part><tp:taxon-name-part taxon-name-part-type="infraspecific-rank">subsp.</tp:taxon-name-part><tp:taxon-name-part taxon-name-part-type="subspecies" reg="sinuata">sinuata</tp:taxon-name-part></tp:taxon-name>, 7 Sept 1999, T. Tønsberg 27501 (BG). Washington: Cowlitz Co., 7–8 km SW of summit of Mt St. Helens, E of Goat Mtn, NE of Goat Marsh Lake, N of Coldspring Creek, W of gravel Rd FR 8123, <named-content xmlns:xlink="http://www.w3.org/1999/xlink" content-type="dwc:verbatimCoordinates" xlink:type="simple"><named-content content-type="geo-json" specific-use="{&#34;type&#34;:&#34;Point&#34;,&#34;coordinates&#34;:[-122.283333,46.166667]}" id="NCID0EIWAE" xlink:type="simple">46°10'N, 122°17'W</named-content></named-content>, elev. 900–1000 m, corticolous on <tp:taxon-name><tp:taxon-name-part taxon-name-part-type="genus" reg="Alnus">Alnus</tp:taxon-name-part><tp:taxon-name-part taxon-name-part-type="species" reg="alnobetula">alnobetula</tp:taxon-name-part><tp:taxon-name-part taxon-name-part-type="infraspecific-rank">subsp.</tp:taxon-name-part><tp:taxon-name-part taxon-name-part-type="subspecies" reg="sinuata">sinuata</tp:taxon-name-part></tp:taxon-name>, 23 June 1995, T. Tønsberg 23432 (BG); corticolous on the underside of slightly leaning trunk of <italic><tp:taxon-name><tp:taxon-name-part taxon-name-part-type="genus" reg="Alnus">Alnus</tp:taxon-name-part><tp:taxon-name-part taxon-name-part-type="species" reg="rubra">rubra</tp:taxon-name-part></tp:taxon-name></italic> in woodland with mature <italic><tp:taxon-name><tp:taxon-name-part taxon-name-part-type="genus" reg="Alnus">Alnus</tp:taxon-name-part><tp:taxon-name-part taxon-name-part-type="species" reg="rubra">rubra</tp:taxon-name-part></tp:taxon-name></italic> and some large <italic><tp:taxon-name><tp:taxon-name-part taxon-name-part-type="genus" reg="Populus">Populus</tp:taxon-name-part></tp:taxon-name></italic>, 23 June 1995, T. Tønsberg 23440 (BG); 8 Aug 1996, T. Tønsberg 24114 (BG); corticolous on <tp:taxon-name><tp:taxon-name-part taxon-name-part-type="genus" reg="Alnus">Alnus</tp:taxon-name-part><tp:taxon-name-part taxon-name-part-type="species" reg="alnobetula">alnobetula</tp:taxon-name-part><tp:taxon-name-part taxon-name-part-type="infraspecific-rank">subsp.</tp:taxon-name-part><tp:taxon-name-part taxon-name-part-type="subspecies" reg="sinuata">sinuata</tp:taxon-name-part></tp:taxon-name> in swamp, 8 Aug 1996, T. Tønsberg 24125 (BG); Lewis Co., Mount Rainier National Park, Nisqually River gorge, along Hwy 706, just E of the bridge, <named-content xmlns:xlink="http://www.w3.org/1999/xlink" content-type="dwc:verbatimCoordinates" xlink:type="simple"><named-content content-type="geo-json" specific-use="{&#34;type&#34;:&#34;Point&#34;,&#34;coordinates&#34;:[-121.761667,46.781667]}" id="NCID0EPYAE" xlink:type="simple">46°46.9'N, 121°45.7'W</named-content></named-content>, elev. 1165 m, corticolous on horizontal trunks of <tp:taxon-name><tp:taxon-name-part taxon-name-part-type="genus" reg="Alnus">Alnus</tp:taxon-name-part><tp:taxon-name-part taxon-name-part-type="species" reg="alnobetula">alnobetula</tp:taxon-name-part><tp:taxon-name-part taxon-name-part-type="infraspecific-rank">subsp.</tp:taxon-name-part><tp:taxon-name-part taxon-name-part-type="subspecies" reg="sinuata">sinuata</tp:taxon-name-part></tp:taxon-name> in NW-facing slope in river valley, 28 Sept 2000, T. Tønsberg 28771a (BG); 7 Oct 2018, T. Tønsberg 48200 &amp; S. Bainbridge (BG, MORA, UPS, WTU); on branches of <tp:taxon-name><tp:taxon-name-part taxon-name-part-type="genus" reg="Alnus">Alnus</tp:taxon-name-part><tp:taxon-name-part taxon-name-part-type="species" reg="alnobetula">alnobetula</tp:taxon-name-part><tp:taxon-name-part taxon-name-part-type="infraspecific-rank">subsp.</tp:taxon-name-part><tp:taxon-name-part taxon-name-part-type="subspecies" reg="sinuata">sinuata</tp:taxon-name-part></tp:taxon-name>, 7 Oct 2018, T. Tønsberg 48201 &amp; S. Bainbridge (BG, MORA, WTU); T. Tønsberg 48202 &amp; S. Bainbridge (BG).</p><!--PageBreak --></tp:treatment-sec><ref-list><ref id="B8"><mixed-citation xmlns:xlink="http://www.w3.org/1999/xlink" xlink:type="simple"><person-group><name name-style="western"><surname>Hafellner</surname><given-names>J</given-names></name></person-group> (<year>1984</year>) <article-title>Studien in Richtung einer natürlicheren Gliederung der Sammelfamilien <tp:taxon-name><tp:taxon-name-part taxon-name-part-type="family">Lecanoraceae</tp:taxon-name-part></tp:taxon-name> und <tp:taxon-name><tp:taxon-name-part taxon-name-part-type="family">Lecideaceae</tp:taxon-name-part></tp:taxon-name>.</article-title><source>Nova Hedwigia, Beiheft</source><volume>79</volume>: <fpage>241</fpage>–<lpage>371</lpage>.</mixed-citation></ref><ref id="B12"><mixed-citation xmlns:xlink="http://www.w3.org/1999/xlink" xlink:type="simple"><person-group><name name-style="western"><surname>Meyer</surname><given-names>B</given-names></name><name name-style="western"><surname>Printzen</surname><given-names>C</given-names></name></person-group> (<year>2000</year>) <article-title>Proposal for a standardized nomenclature and characterization of insoluble lichen pigments.</article-title><source>The Lichenologist</source><volume>32</volume>: <fpage>571</fpage>–<lpage>583</lpage>. <ext-link xlink:type="simple" ext-link-type="doi" xlink:href="10.1006/lich.2000.0294">https://doi.org/10.1006/lich.2000.0294</ext-link></mixed-citation></ref><ref id="B4"><mixed-citation xmlns:xlink="http://www.w3.org/1999/xlink" xlink:type="simple"><person-group><name name-style="western"><surname>Diederich</surname><given-names>P</given-names></name><name name-style="western"><surname>van den Boom</surname><given-names>P</given-names></name></person-group> (<year>2017</year>) <article-title><italic><tp:taxon-name><tp:taxon-name-part taxon-name-part-type="genus">Sclerococcum</tp:taxon-name-part><tp:taxon-name-part taxon-name-part-type="species">phaeophysciae</tp:taxon-name-part></tp:taxon-name></italic> and <italic><tp:taxon-name><tp:taxon-name-part taxon-name-part-type="genus">S.</tp:taxon-name-part><tp:taxon-name-part taxon-name-part-type="species">toensbergii</tp:taxon-name-part></tp:taxon-name></italic>, two new lichenicolous asexual ascomycetes, with a revised key to the species of <italic><tp:taxon-name><tp:taxon-name-part taxon-name-part-type="genus">Sclerococcum</tp:taxon-name-part></tp:taxon-name></italic>.</article-title><source>Bulletin de la Société des naturalistes luxembourgeois</source><volume>119</volume>: <fpage>71</fpage>–<lpage>78</lpage>.</mixed-citation></ref><ref id="B3"><mixed-citation xmlns:xlink="http://www.w3.org/1999/xlink" xlink:type="simple"><person-group><name name-style="western"><surname>Diederich</surname><given-names>P</given-names></name><name name-style="western"><surname>Lawrey</surname><given-names>JD</given-names></name><name name-style="western"><surname>Ertz</surname><given-names>D</given-names></name></person-group> (<year>2018</year>) <article-title>The 2018 classification and checklist of lichenicolous fungi, with 2000 non-lichenized, obligately lichenicolous taxa.</article-title><source>The Bryologist</source><volume>121</volume>: <fpage>340</fpage>–<lpage>425</lpage>. <ext-link xlink:type="simple" ext-link-type="doi" xlink:href="10.1639/0007-2745-121.3.340">https://doi.org/10.1639/0007-2745-121.3.340</ext-link></mixed-citation></ref></ref-list></tp:taxon-treatment>
